# Supplementary material for: Atypical Teratoid Rhabdoid Tumours Are Susceptible to Panobinostat-Mediated Differentiation Therapy
Source: Cancers (Basel). 2021 Oct 14;13(20):5145. doi: 10.3390/cancers13205145 (PMC8534272; doi:10.3390/cancers13205145)
Supplement: Supplementary file 1 [file cancers-13-05145-s001.zip]

Archive with 1 entries (1 files):
- cancers-1379707-supplementary.pdf
